# Supplementary material for: Global Trends and Attributable Risk Factors in the Disease Burden of Lower Respiratory Infections
Source: Trop Med Infect Dis. 2025 Jun 26;10(7):180. doi: 10.3390/tropicalmed10070180 (PMC12300696; doi:10.3390/tropicalmed10070180)
Supplement: Supplementary file 1 [file tropicalmed-10-00180-s001.zip]

Archive with 1 entries (1 files):
- tropicalmed-3637116-supplementary.pdf
